# Supplementary material for: Genomic Size Is Critical to Guarantee the Genomic Stability of Non-Replicative HSV1 Vectors
Source: Int J Mol Sci. 2025 May 21;26(10):4941. doi: 10.3390/ijms26104941 (PMC12111873; doi:10.3390/ijms26104941)
Supplement: Supplementary file 1 [file ijms-26-04941-s001.zip]

Archive with 2 entries (2 files):
- ijms-3574884-supplementary-figures.pdf
- ijms-3574884-supplementary-table.xlsx
