# Supplementary material for: Genomic Size Is Critical to Guarantee the Genomic Stability of Non-Replicative HSV1 Vectors
Source: Int J Mol Sci. 2025 May 21;26(10):4941. doi: 10.3390/ijms26104941 (PMC12111873; doi:10.3390/ijms26104941)
Supplement: Supplementary file 1 [file ijms-26-04941-s001.zip › ijms-3574884-supplementary-table.xlsx]

## Sheet: Sheet1
Target gene	Forward (F)/ Reverse / Probe	Sequence	Length	Tm	Amplicon length
UL19	Forward	TGCGTGTGTACCAAGTTTC	19	60	120
	Reverse	ATTGTGTGTGGGTTGCTC	18	60
	Probe	CGGAGCTGGCCTACATGAACGA	22	68
ICP0	Forward	CCCTTACTCACACGCATCTA	20	61	116
	Reverse	CCCTCTTCTTCCCTCTTCTC	20	61
	Probe	AGGAGCCGCCCGCCATATTT	20	69
Luc	Forward	GTCCCTCTGCCTCATAGAA	19	60	116
	Reverse	CCGTGATGGAATGGAACAA	19	60
	Probe	AAATCGCAGTATCCGGAATGATTTGATTGC	30	68
mGreenLantern	Forward	CAGTCCAAACTGAGCAAA	18	60	95
	Reverse	TCGTCCATGTCATGTGTAATC	21	60
	Probe	ACCCTCTCCTTCAGGACCATGTGATC	26	68
b-actin	Forward	GGTATCCTGACCCTGAAGTA	20	60	100
	Reverse	CACACGCAGCTCATTGTA	20	60
	Probe	TGGCATTGTTACCAACTGGGACGA	29	68
